# Supplementary material for: Long Non-Coding RNAs in Multiple Sclerosis—Differential Expression and Functional Implications
Source: Genes (Basel). 2025 Nov 3;16(11):1327. doi: 10.3390/genes16111327 (PMC12652798; doi:10.3390/genes16111327)
Supplement: Supplementary file 1 [file genes-16-01327-s001.zip]

Archive with 1 entries (1 files):
- genes-3898972-supplementary.xlsx
