# Supplementary material for: Long Non-Coding RNAs in Multiple Sclerosis—Differential Expression and Functional Implications
Source: Genes (Basel). 2025 Nov 3;16(11):1327. doi: 10.3390/genes16111327 (PMC12652798; doi:10.3390/genes16111327)
Supplement: Supplementary file 1 [file genes-16-01327-s001.zip › genes-3898972-supplementary.xlsx]

## Sheet: Table_S1
No.	lncRNAs	Approved Symbol	lncRNA Expression Pattern	HGNC Code	Clinical Course	Sample Size	Sex Ratio (M/F)	Role	Assay Type	Sample Source	Study Title	Study Population	Year of Publication	Reference
1	NORAD	NORAD	Upregulated	44311	Mixed	100	24/76	Maintainance of genomic staibility	qRT-PCR	Whole Blood	Abnormal expression of MAPK14-related lncRNAs in the peripheral blood of patients with multiple sclerosis.	Iran	2023	38
	HCG11	HCG11	Not Significant	17707				Gene expression regulation
	RAD51-AS1	RAD51-AS1	Upregulated	48621				Gene expression regulation
	ZNRD1ASP	POLR1HASP	Downregulated	13924				Gene expression regulation
2	SNHG6	SNHG6	Downregulated	32965	Mixed	100	24/76	Regulate IL6 an dTNFα	RT-PCR	Whole Blood	Abnormal level of VDR-associated lncRNAs in patients with multiple sclerosis	Iran	2023	5
	SNHG16	SNHG16	Downregulated	44352				modulate expression of IL10
	LINC00346	PRECSIT	Downregulated	27492				Induce JAK1/STAT3 Signalling
3	lnc-EGFR	EGILA	Downregulated	54482	RRMS	100	30/70	Treg Cell function	qRT-PCR	Serum	Altered Lnc-EGFR, SNHG1, and LincRNA-Cox2 Profiles in Patients with Relapsing-Remitting Multiple Sclerosis: Impact on Disease Activity and Progression	Egypt	2023	39
	SNHG1	SNHG1	Upregulated	32688				neuroinflammation regulation
	lincRNA Cox2	PACERR	Upregulated	50552				neuroinflammation regulation
4	MALAT1	MALAT1	Not Significant	29665	RRMS	100	50/50	microglial inflammatory response	qRT-PCR	Whole Blood	A Novel Regulatory Function of Long Non-coding RNAs at Different Levels of Gene Expression in Multiple Sclerosis	Iran	2019	15
	HOTAIRM1	HOTAIRM1	Downregulated	37117				Regulation of myeloid transplantation
5	TUG1 (SPMS)	TUG1	Upregulated	26066	PPMS/SPMS	36	5/11- SPMS, 6/6- PPMS; No information on controls	Regulates cell-cycle progression	qRT-PCR	Serum	A pilot study of lncRNAs expression profile in serum of progressive multiple sclerosis patients	Italy	2020	37
	LINC00293 (PPMS)	LINC00293	Upregulated	39078
	RP11-29G8.3 (PPMS)	ENSG00000261553	Upregulated	NA
	LRRC75A-AS1	SNHG29	Downregulated	28619
6	LincR-Gng2-50'	STAT4-210	Upregulated	NA	RRMS/SPMS	120	20/100		RT-PCR	Serum	Correlation between LincR-Gng2-50 and LincR-Epas1-30as with the severity of multiple sclerosis in Egyptian patients	Egypt	2019	40
	LincR-Epas1-30'AS	STAT6-212	Downregulated	NA
7	lncDDIT4	DDIT4-AS1	Upregulated	52379	RRMS	62	17/45	Regulation of Th17 cell differentiation	RT-PCR	PBMC	DDIT4 and Associated lncDDIT4 Modulate Th17 Differentiation through the DDIT4/TSC/mTOR Pathway	China	2018	41
8	RUNXOR	RUNX1-IT1	Not Significant	16623	Mixed	150	49/101		qRT-PCR	Serum	Diagnostic and prognostic value of the RUNXOR/RUNX1 axis in multiple sclerosis	Egypt	2023	42
9	GAS5	GAS5	Upregulated	16355	Mixed	144	49/95	Glucocorticoid receptor repressor	microarray	Whole Blood	Differential Expression of Glucocorticoid Receptor Noncoding RNA Repressor Gas5 in Autoimmune and Inflammatory Diseases	Australia	2016	20
10	THRIL --(K)	THRIL	Upregulated	49503	Mixed	72	28/74	Regulates TNFα expression	qPCR	PBMC	Differential expression of STAT3 gene and its regulatory long non-coding RNAs, namely lnc-DC and THRIL, in two eastern Iranian ethnicities with multiple sclerosis.	Iran	2020	33
	lnc-DC --(K)+	WFDC21P	Not Significant	50357				positive regulator of STAT3 function
	THRIL --(S)	THRIL	Downregulated	49503				Regulates TNFα expression
	lnc-DC --(S)+	WFDC21P	Not Significant	50357				positive regulator of STAT3 function
11	SPRY4-IT1	SPRY4-IT1	Downregulated (in Females)	42394	RRMS	80	18/62	Regulates AMPK expression.	qRT-PCR	Whole Blood	Downregulation of Cancer-Associated lncRNAs in Peripheral Blood of Multiple Sclerosis Patients.	Iran	2020	26
	HOXA-AS2	HOXA-AS2	Downregulated (in Females)	43745				Role in cancer progression
	LINC-ROR	LINC-ROR	Downregulated (in Females)	43773				Positively proportional to TGF- β expression in breast cancer
	MEG3	MEG3	Downregulated	14575				Regulates expression of cancer related genes
12	MEG3	MEG3	Downregulated	14575	RRMS	60	18/42	Regulates expression of cancer related genes	qRT-PCR	PBMC	Dysregulation of long noncoding RNA MEG3 and NLRC5 expressions in patients with relapsing-remitting multiple sclerosis: is there any correlation?	Iran	2021	27
13	TUG1	TUG1	Upregulated (More Prominent in males than in females)	26066	RRMS	100	25/75	Involvement in p53 pathway and cell cycle	qRT-PCR	Whole Blood	Dysregulation of long non-coding RNA profile in peripheral blood of multiple sclerosis patients.	Iran	2018	34
	NEAT1	NEAT1	Upregulated (More Prominent in males than in females)	30815				Regulation of CXCL8 expression
	PANDA	PANDAR	Upregulated (More Prominent in males than in females)	44048				P53 protein stabilization
14	LNC-MKI67IP	LINC01826	Downregulated	52632	RRMS	100	25/75	regulate immune responses through modulation of NF-κB translocation into the nucleus	qRT-PCR	Whole Blood	Dysregulation of NF-κB-Associated lncRNAs in Multiple Sclerosis Patients.	Iran	2020	43
	HNF1A-AS1	HNF1A-AS1	Downregulated	26785				Direct transactivation target of HNF1α
	LINC00305	LINC00305	Downregulated	28597				Activates immune responses by downregulation of miR-124
15	MEG3a	MEG3	Downregulated	14575	RRMS	30	6/24	Development of CD4 + T cells in autoimmune diseases	qRT-PCR	Whole Blood	Evaluation of The Expression Levels of Three Long Non-Coding RNAs in Multiple Sclerosis.	Iran	2020	44
16	BDNF-AS	BDNF-AS	Upregulated (2 time fold change in male patients only)	20608	RRMS	100	25/75		qRT-PCR	Whole Blood	Expression Analysis of BDNF Gene and BDNF-as Long Noncoding RNA in Whole Blood Samples of Multiple Sclerosis Patients: Not Always a Negative Correlation between Them	Iran	2018	45
17	lnc-DC	WFDC21P	Upregulated (only Females)	50357	RRMS	100	All Female cohort	Development and function of DC	qRT-PCR	PBMC	Expression Analysis of Long Non-coding RNA Lnc-DC in HLA-DRB1*15:01-Negative Patients with Multiple Sclerosis: A Probable Cause for Gender Differences in Multiple Sclerosis Susceptibility?	Iran	2020	46
18	GSTT1-AS1	GSTT1-AS1	Downregulated	51839	RRMS	100	25/75	Represses the transcription of TNF and IFNG genes	qRT-PCR	Whole Blood	Expression analysis of long non-coding RNAs and their target genes in multiple sclerosis patients.	Iran	2019	29
	IFNG-AS1	IFNG-AS1	Downregulated	43910				Promotes IFNG transcription
19	THRIL	THRIL	Upregulated	49503	RRMS	100	25/75	Regulates TNFα expression	qRT-PCR	Whole Blood	Expression Analysis of Long Non-coding RNAs in the Blood of Multiple Sclerosis Patients.	Iran	2017	23
	FAS-AS1	FAS-AS1	Downregulated	37128				Prevents exon skipping during Fas mRNA transcription
	PVT1	PVT1	Downregulated (More significant downregulation in females)	9709				Control IL-6 release in airway smooth muscle cells
20	SNHG1	SNHG1	Not Significant	32688	RRMS	100	24/76	Promoter of cell proliferation	qRT-PCR	Whole Blood	Expression analysis of mTOR-associated lncRNAs in multiple sclerosis.	Iran	2022	47
	SNHG3	SNHG3	Not Significant	10118				Tumour development
	SNHG5	SNHG5	Downregulated	21026				May regulate gene expression by acting as mRNA sponge
	DANCR	DANCR	Downregulated	28964				Negative regulator of cell differentiation
21	HOTAIR	HOTAIR	Upregulated (only in relapsing patients)	33510	RRMS	90	17/73	Upregulation of MMP9	qRT-PCR	PBMC	Expression analysis of NF-κB-associated long noncoding RNAs in peripheral blood mononuclear cells from relapsing-remitting multiple sclerosis patient	Iran	2021	24
	THRIL	THRIL	Upregulated	49503				Regulates TNFα expression
	H19	H19	Upregulated (only in relapsing patients)	4713				Development of cardiovascular diseases
	NKILA	NKILA	Downregulated (only in relapsing patients)	51599				Suppresses NF-κB activation and NF-κB target genes expression
	ANRIL	CDKN2B-AS1	Upregulated (more significant in relapsing patients)	34341				Control expression of a subset of NF-κB downstream target genes
22	PINK1-AS	PINK1-AS	Upregulated	38872	RRMS	100	30/70		qRT-PCR	Whole Blood	Expression analysis of PINK1 and PINK1-AS in multiple sclerosis patients versus healthy subjects	Iran	2020	48
23	HOTAIR	HOTAIR	Not Significant	33510	RRMS	76	20/56	Upregulation of MMP9	qRT-PCR	PBMC	Expression analysis of vitamin D receptor-associated long noncoding RNAs in patients with relapsing-remitting multiple sclerosis	Iran	2024	16
	H19	H19	Upregulated	4713				Role in epigenetic regulation
	MALAT1	MALAT1	Not Significant	29665				microglial inflammatory response
	p21	TP53COR1	Not Significant	43652				Regulation of p53 mediated gene expression
24	MIAT	MIAT	Upregulated (more significant in SPMS)	33425	RRMS/SPMS	190	30/160	Regulates the differentiation of neural stem cells into oligodendrocytes in the CNS	qRT-PCR	Whole Blood	Expression and diagnostic values of MIAT, H19, and NRON long non-coding RNAs in multiple sclerosis patients	Iran	2022	7
	H19	H19	Upregulated (more significant upregulation in SPMS and in females compared to men)	4713				Regulation of immune response
	NRON	NRON	Upregulated (more significant in RRMS)	37079				Regulate IL-2 expression
25	UCA1	UCA1	Upregulated (Only in females over 40 yrs)	37126	RRMS	100	24/76	affect the proliferation, apoptosis and cell cycle progression in colorectal cancer cells	qRT-PCR	Whole Blood	Expression of long non-coding RNAs (UCA1 and CCAT2) in the blood of multiple sclerosis patients: A case-control study	Iran	2018	49
	CCAT2	CCAT2	Not Significant	47044				Role in tumour growth and metastasis
26	NEST	IFNG-AS1	Not Significant	43910	RRMS	100	24/76	Epigenetic regulation of IFNG locus	qPCR	Whole Blood	Expression of T cell-related lncRNAs in multiple sclerosis	Iran	2022	4
	RMRP	RMRP	Upregulated	10031				promote the RORC-DDX5 assembly
	TH2-LCR	TH2LCRR	Not Significant	40495
	MAFTRR	MAFTRR	Not Significant	51525
	FLICR	FLICR	Upregulated	53589				Negative regulator of FOXP3
27	GAS8-AS1	GAS8-AS1	Upregulated (More significant in males )	1197	RRMS	100	30/70	Regulation of GAS8 expression	qPCR	Whole Blood	GAS8 and its naturally occurring antisense RNA as biomarkers in multiple sclerosis.	Iran	2019	50
28	HULC	HULC	Upregulated (Significant in males)	34232	RRMS	100	30/70		qPCR	Whole Blood	Hepatocellular carcinoma up-regulated long non-coding RNA: a putative marker in multiple sclerosis.	Iran	2019	51
29	HOTAIR	HOTAIR	Upregulated	33510	RRMS	64	12/52	Cancer pathogenesis	RT-PCR	PBMC	HOTAIR but not ANRIL long non-coding RNA contributes to the pathogenesis of multiple sclerosis.	Iran	2017	36
30	GAS5	GAS5	Upregulated	16355	RRMS/SPMS	134	24/110	Modulation of glucocorticoid receptors	qRT-PCR	Serum	Hotair (Homeobox Antisense Intergenic Rna) And Gas-5 (Growth Arrest–Specific 5) Expressions As Biomarkers For Early Diagnosis Of Multiple Sclerosis (Ms)	Egypt	2020	21
	HOTAIR	HOTAIR	Not Significant	33510				Cancer pathogenesis
31	OIP5-AS1	OIP5-AS1	Upregulated (Only in males < 30 yrs)	43563	RRMS	100	42/58	cell proliferation in embryonic stem cells	qRT-PCR	Whole Blood	Integrative analysis of OIP5-AS1/HUR1 to discover new potential biomarkers and therapeutic targets in multiple sclerosis.	Iran	2019	52
32	SNHG3	SNHG3	Upregulated	10118	RRMS/SPMS/PPMS	200	81/119	Role in proliferation, apoptosis, disease development	qRT-PCR	PBMC	Investigating SNHG3 and BCYRN1 lncRnas expression in the peripheral blood cells of multiple sclerosis patients	Iran	2024	53
	BCYRN1	BCYRN1	Upregulated	1022				Role in tumour and Alzheimers disease
33	Linc-MAF-4	MAFTRR	Upregulated	51525	RRMS	60	17/43	regulation of encephalitogenic T cells	microarray/qRT-PCR	PBMC	Linc-MAF-4 regulates Th1/T h2 differentiation and is associated with the pathogenesis of multiple sclerosis by targeting MAF	China	217	54
34	THRIL	THRIL	Upregulated	49503	RRMS	134	24/110	Regulates TNFα expression	qRT-PCR	Serum	lincR-Ccr2-5′AS and THRIL as potential biomarkers of multiple sclerosis	Egypt	2021	25
35	lnc-HNF1A-AS1	HNF1A-AS1	Upregulated	26785	RRMS	100	All Female cohort	Direct transactivation target of HNF1α	qRT-PCR	Whole Blood	Lnc-HNF1A-AS1 and its target gene ATG5 is dysregulated in HLA-DRB1*15:01-negative female patients with multiple sclerosis	Iran	2022	55
36	GAS5	GAS5	Upregulated	16355	RRMS/SPMS	212	50/162	Inhibition of T cell proliferation	qPCR	Serum	LncRNA GAS5 and miR-137 polymorphisms and expression are associated with multiple sclerosis risk: mechanistic insights and potential clinical impact	Egypt	2020	8
37	AC007278.2	ENSG00000236525	Upregulated (high expression in the relapsing phase)	NA	RRMS	75	20/55		qRT-PCR	PBMC	LncRNAs associated with multiple sclerosis expressed in the Th1 cell lineage	Iran	2019	30
	IFNG-AS1	IFNG-AS1	Upregulated	43910				Potential cis-regulatory function on IFNG
38	NEAT1	NEAT1	Upregulated (More significant in females)	30815	RRMS	50	26/24	Regulation of CXCL8 expression	RNAseq/qRT-PCR	PBMC	LncRNA-miRNA network analysis across the Th17 cell line reveals biomarker potency of lncRNA NEAT1 and KCNQ1OT1 in multiple sclerosis.	Iran	2022	56
	KCNQ1OT1	KCNQ1OT1	Upregulated	6295				function in epigenetic processes and represses gene expression
39	MALAT1 (I)	MALAT1	Downregulated	29665	RRMS/PPMS	118	54/64	microglial inflammatory response	RT-PCR	PBMC	LncRNAs expression profile in peripheral blood mononuclear cells from multiple sclerosis patients	Italy	2018	17
	NRON (I) (B)	NRON	Downregulated	37079				specific regulator of NFAT nuclear trafficking
	MEG-9 (I)	MEG9	Downregulated	43874
	ANRIL (I)	CDKN2B-AS1	Downregulated	34341				Control expression of a subset of NF-κB downstream target genes
	TUG1 (I) (B)	TUG1	Downregulated	26066				Regulates cell-cycle progression
	XIST (I)	XIST	Downregulated	12810
	SOX2OT (I)	SOX2-OT	Downregulated	20209
	GOMAFU(B)	MIAT	Downregulated	33425				Regulates the differentiation of neural stem cells into oligodendrocytes in the CNS	ddPCR
	HULC (B)	HULC	Downregulated	34232
	BACE-1AS (B)	BACE1-AS	Downregulated	37125
40	MALAT1	MALAT1	Upregulated (More significant in SPMS)	29665	RRMS/SPMS	90	14/76	microglial inflammatory response	qRT-PCR	Serum	LncRNAs, MALAT1 and lnc-DC as potential biomarkers for multiple sclerosis diagnosis.	Egypt	2019	18
	lnc-DC	WFDC21P	Upregulated	50357				mediate DCs maturation
41	AFAP1-AS1	AFAP1-AS1	Upregulated	28141	RRMS	100	30/70	cell proliferation and inhibits apoptosis	RT-PCR	Whole Blood	Long non-coding RNA AFAP1-AS1 is upregulated in a subset of multiple sclerosis patients	Iran	2019	57
42	APOA1-AS	APOA1-AS	Upregulated	40079	RRMS	100	30/70	negative transcriptional regulator of ApoA1	qRT-PCR	Plasma	Long noncoding RNAs APOA1-AS, IFNG-AS1, RMRP and their related biomolecules in Egyptian patients with relapsing-remitting multiple sclerosis: Relation to disease activity and patient disability	Egypt	2020	31
	IFNG-AS1	IFNG-AS1	Upregulated	43910				necessary for active transcription and expression of IFN-c in Th1 cells
43	LINC01882	LINC01882	Downregulated	52701	Mixed	64	16/48		RNAseq/ddPCR	Whole Blood	Long noncoding RNAs associated with phenotypic severity in multiple sclerosis	Canada	2019	58
	ENSG00000270972	ENSG00000270972	Downregulated	NA
	ENSG00000272512	ENSG00000272512	Downregulated	NA
	LINC02068	LINC02068	Downregulated	52914
44	BASE1-AS	BACE1-AS	Upregulated (More significant in remitting cases and SPMS)	37125	RRMS/SPMS/PPMS	138	66/72	Regulating synaptic plasticity	qRT-PCR	Serum	Long non-coding RNAs BACE1-AS and BC200 in multiple sclerosis and their relation to cognitive function: A gene expression analysis.	Egypt	2023	59
	BC200	BCYRN1	Upregulated More significant in PPMS)	1022
45	MAGI2-AS3	MAGI2-AS3	Downregulated	40862	RRMS/SPMS	150	38/112	Role in cell proliferation	qRT-PCR	Serum	MAGI2-AS3 and miR-374b-5p as Putative Regulators of Multiple Sclerosis via Modulating the PTEN/AKT/IRF-3/IFN‑β Axis: New Clinical Insights	Egypt	2023	60
46	MALAT1	MALAT1	Upregulated	29665	Mixed	109	Italian (3/20), US (12/24); No information on controls	microglial inflammatory response	RNA-seq	PBMC	Not only cancer: the long non-coding RNA MALAT1 affects the repertoire of alternatively spliced transcripts and circular RNAs in multiple sclerosis.	Italy	2019	19
47	lncRNA RP11-530C5.1	PPP1R12A-AS2	Upregulated (Signifiacant in relapsing patients)	55456	RRMS	75	21/54		qRT-PCR	PBMC	Potential Biomarker and Therapeutic LncRNAs in Multiple Sclerosis Through Targeting Memory B Cells.	Iran	2020	61
	AL928742.12	ENSG00000227468	Downregulated (Signifiacant in relapsing patients)	NA
48	MEG3	MEG3	Downregulated (Significant in Fingolimod treatment and IFNβ-1a treated female patients)	14575	RRMS	72	19/53	Regulates expression of cancer related genes	qRT-PCR	PBMC	The effect of glatiramer acetate, IFNβ-1a, fingolimod, and dimethyl fumarate on the expression of T-bet, IFN-γ, and MEG3 in PBMC of RRMS patients.	Iran	2023	35
49	RMRP	RMRP	Upregulated (Significant in treatment-naive patients and in females)	10031	RRMS	127	34/93	promote the RORC-DDX5 assembly	qRT-PCR	PBMC	The expression analyses of RMRP, DDX5, and RORC in RRMS patients treated with different drugs versus naïve patients and healthy controls.	Iran	2021	62
	RMRP	RMRP	Downregulated (Treated with IFNβ-1α compared with treatment-naive patients)	10031
50	HAR1A	HAR1A	Downregulated (More significant in PPMS)	33117	RRMS/SPMS/PPMS	200	81/119	HAR1A is exclusively expressed in Cajal-Retzius neurons during the neocortex development	qRT-PCR	PBMC	The expression profile of HAR1A and HAR1B in the peripheral blood cells of multiple sclerosis patients.	Iran	2023	63
	HAR1B	HAR1B	Upregulated (More significant in SPMS)	33118				downregulate HAR1A expression by antisense inhibition
51	GAS5	GAS5	Upregulated (in correlation with NR3C1. no significant )	16355	RRMS	100	42/58	Glucocorticoid receptor repressor	qRT-PCR	Whole Blood	The Growth Arrest-Specific Transcript 5 (GAS5) and Nuclear Receptor Subfamily 3 Group C Member 1 (NR3C1): Novel Markers Involved in Multiple Sclerosis	Iran	2018	22
	Table foot notes
		Gene that was studied as a lncRNA but now it is a protein-coding gene

## Sheet: Table_S2
No.	lncRNA	Upregualted (n)	Downregulated (n)	Not Significant (n)	Whole Blood (n)	PBMC (n)	Serum (n)	Plasma (n)	Total Studies (n)
1	MALAT1	2	1	2	1	3	1	0	5
2	GAS5	4	0	0	2	0	2	0	4
3	THRIL	4	1	0	1	2	1	0	4
4	MEG3	0	4	0	2	2	0	0	4
5	IFNG-AS1	2	1	1	2	1	0	1	4
6	HOTAIR	2	0	2	0	3	1	0	4
7	WFDC21P	2	0	2	0	2	1	0	3
8	TUG1	2	1	0	1	1	1	0	3
9	H19	3	0	0	1	2	0	0	3
Table foot notes
The total number of studies (n) refers to unique studies investigating each lncRNA.
The sum of expression directions may exceed this total when individual studies reported subgroup-specific or context-dependent differences (e.g., by MS subtype, treatment, or ethnicity).
